# Supplementary material for: Exploring Experiences of People With Knee Osteoarthritis Who Participated in an Online Unsupervised Tai Chi Program: A Qualitative Study
Source: ACR Open Rheumatol. 2025 Nov 27;7(12):e70123. doi: 10.1002/acr2.70123 (PMC12658624; doi:10.1002/acr2.70123)
Supplement: Supplementary file 2 — Disclosure Form: [file ACR2-7-e70123-s002.zip]

Archive with 6 entries (6 files):
- ACROR_ICJME_disclosure_TH.docx
- ACROR_ICJME_disclosure_BL.docx
- ACROR_ICJME_disclosure_KB.docx
- ACROR_ICJME_disclosure_RH.docx
- ACROR_ICJME_disclosure_RN.docx
- ACROR_ICJME_disclosure_SZ.docx
